# Supplementary material for: Ex vivo immunosuppressive effects of mesenchymal stem cells on Crohn’s disease mucosal T cells are largely dependent on indoleamine 2,3-dioxygenase activity and cell-cell contact
Source: Stem Cell Res Ther. 2015 Jul 24;6(1):137. doi: 10.1186/s13287-015-0122-1 (PMC4529692; doi:10.1186/s13287-015-0122-1)
Supplement: Additional file 1: — Mesenchymal stem cells with T cells from inflamed Crohn’s mucosa. Representative time-lapse imaging of a co-culture with bone marrow-derived mesenchymal stem cells of a healthy donor and T cells isolated from inflamed mucosa of a patient with Crohn’s disease. A dynamic and intense interaction is clearly evident mostly during the first 6 h, when the binding between these two cell populations is non-fixed but instead appears as a continuous attachment and detachment, after which a growing number of cells with morphological features of apoptosis (those with nuclear fragmentation and cellular swelling) and apoptotic bodies become evident. The images were serially recorded every 30 min for 12 h. Magnification: 100×. (ZIP 6780 kb) [file 13287_2015_122_MOESM1_ESM.zip]

Archive with 1 entries (1 files):
- 13287_2015_122_add4.7z
