# Supplementary material for: Ex vivo immunosuppressive effects of mesenchymal stem cells on Crohn’s disease mucosal T cells are largely dependent on indoleamine 2,3-dioxygenase activity and cell-cell contact
Source: Stem Cell Res Ther. 2015 Jul 24;6(1):137. doi: 10.1186/s13287-015-0122-1 (PMC4529692; doi:10.1186/s13287-015-0122-1)
Supplement: Additional file 2: — Mesenchymal stem cells with T cells from non-inflamed Crohn’s mucosa. Representative time-lapse imaging of a co-culture with bone marrow-derived mesenchymal stem cells of a healthy donor and T cells isolated from non-inflamed mucosa of a patient with Crohn’s disease. A slow and continuous interaction is evident, and a few cells with morphological features of apoptosis (those with nuclear fragmentation and cellular swelling) and apoptotic bodies become evident at the end of the period of registration. The images were serially recorded every 30 min for 12 h. Magnification: 100×. (ZIP 6800 kb) [file 13287_2015_122_MOESM2_ESM.zip]

Archive with 1 entries (1 files):
- Movie 2.avi
