# Supplementary material for: Ex vivo immunosuppressive effects of mesenchymal stem cells on Crohn’s disease mucosal T cells are largely dependent on indoleamine 2,3-dioxygenase activity and cell-cell contact
Source: Stem Cell Res Ther. 2015 Jul 24;6(1):137. doi: 10.1186/s13287-015-0122-1 (PMC4529692; doi:10.1186/s13287-015-0122-1)
Supplement: Additional file 3: — Mesenchymal stem cells with T cells from healthy mucosa. Representative time-lapse imaging of a co-culture with bone marrow-derived mesenchymal stem cells of a healthy donor and T cells isolated from healthy mucosa of a control subject. The absence of any active interaction during the entire period of registration is clearly evident. The images were serially recorded every 30 min for 12 h. Magnification: 100×. (ZIP 9020 kb) [file 13287_2015_122_MOESM3_ESM.zip]

Archive with 1 entries (1 files):
- 13287_2015_122_add6.7z
